# Supplementary material for: Toxic Peptides from the Mexican Scorpion Centruroides villegasi: Chemical Structure and Evaluation of Recognition by Human Single-Chain Antibodies
Source: Toxins (Basel). 2024 Jul 1;16(7):301. doi: 10.3390/toxins16070301 (PMC11280942; doi:10.3390/toxins16070301)
Supplement: Supplementary file 1 [file toxins-16-00301-s001.zip]

Archive with 1 entries (1 files):
- toxins-3062533-supplementary.pdf
